# Supplementary material for: Bintrafusp Alfa: A Bifunctional Fusion Protein Targeting PD-L1 and TGF-β, in Patients with Pretreated Colorectal Cancer: Results from a Phase I Trial
Source: Oncologist. 2022 Dec 28;28(2):e124–7. doi: 10.1093/oncolo/oyac254 (PMC9907041; doi:10.1093/oncolo/oyac254)
Supplement: oyac254_suppl_Supplementary_Figures [file oyac254_suppl_supplementary_figures.zip]

Archive with 2 entries (2 files):
- BA CRC PM_FigureS1.eps
- BA CRC PM_FigureS2.eps
